# Supplementary material for: Multi-dimensional computational pipeline for large-scale deep screening of compound effect assessment: an in silico case study on ageing-related compounds
Source: NPJ Syst Biol Appl. 2019 Nov 26;5:42. doi: 10.1038/s41540-019-0119-y (PMC6879499; doi:10.1038/s41540-019-0119-y)
Supplement: Supplementary file 2 — Supplementary Table S1 [file 41540_2019_119_MOESM2_ESM.xlsx]

## Sheet: Compound list and MOA
Name	Alias	CAS	Alt Name	Molecular weight	num_atoms	num_bonds	num_rings	logP	PSA	MR	MOA	PUBMED IDs
Aspirin		50-78-2	Acetylsalicylic acid	180.2	21	21	1	1.3101	63.6	44.9003	COX1 inhibitor	26578346
C12-salicylic acid	C12-SA	78418-03-8	5-Dodecanoyl salicylic acid	320.4	51	51	1	4.7328	74.6	93.4673	NA
C8-salicylic acid	C8-SA	78418-01-6	2-hydroxy-5-octanoylbenzoic acid	264.3	39	39	1	3.6336	74.6	74.4608	NA
LR2412	JAD	109959-44-6	3-hydroxy-2-pentyl cyclopentaneacetic acid; Jasmonic acid derivative	214.3	37	37	1	2.4285	57.53	60.6176	NA	22509841
Lipoic acid		1200-22-2		206.3	26	26	1	2.7851	87.9	55.4098	global Nrf2 modulator
Metformin		1115-70-4		129.2	22	20	0	1.0585	91.49	43.8935	mTOR and Complex I inhibition, AMPK activation
Proxylane TM (C-xylopyranoside derivative)	C-Xyloside	439685-79-7	C-beta-D-xylopyranoside-2-hydroxy-propane	192.2	29	29	1	-1.7612	90.15	44.1882	NA	23110134;21998662;21609902;18086587
Rapamycin		53123-88-9		914.2	144	147	4	6.1185	195.43	253.678	mTOR inhibitor
Resveratrol		501-36-0		228.2	29	30	2	2.9738	60.69	67.881	cAMP phosphodiesterases inhibitor	29029466;29210129;30625143
Retinoic acid		302-79-4	Vitamin A acid	300.4	50	50	1	5.6026	37.3	95.2818	Cellular retinoic acid Binding Protein type II (CRABP2)	26578346
Retinol		68-26-8	Vitamin A	286.5	51	51	1	5.5103	20.23	94.6718	Cellular retinoic acid Binding Protein type II (CRABP2)	26578346
Vitamin C		50-81-7		176.1	20	20	1	-1.4074	107.22	35.1202	ROS inhibition	26366101;﻿29104718
