# Supplementary material for: Multi-dimensional computational pipeline for large-scale deep screening of compound effect assessment: an in silico case study on ageing-related compounds
Source: NPJ Syst Biol Appl. 2019 Nov 26;5:42. doi: 10.1038/s41540-019-0119-y (PMC6879499; doi:10.1038/s41540-019-0119-y)
Supplement: Supplementary file 3 — Supplementary Table S2 [file 41540_2019_119_MOESM3_ESM.xlsx]

## Sheet: AgingPathwayMap References
Aging: toward avoiding the inevitable. Nat. Med. 21, 1373–1373 (2015).
Lee, M. E. et al. Cyclooxygenase-2 inhibitors modulate skin aging in a catalytic activity-independent manner. Exp. Mol. Med. 44, 536 (2012).
Stanulis-Praeger, B. Cellular Senescence revisited: a review. Mech. Ageing Dev. 38, 1–48 (1987).
Taylor, L., Schneider, E., Smith, J. & Polgar, P. Prostaglandin production and cellular aging. Mech. Ageing Dev. 16, 311–7 (1981).
Rogina, B. & Helfand, S. L. Sir2 mediates longevity in the fly through a pathway related to calorie restriction. Proc. Natl. Acad. Sci. 101, 15998–16003 (2004).
Burnett, C. et al. Absence of effects of Sir2 overexpression on lifespan in C. elegans and Drosophila. Nature 477, 482–485 (2011).
Houtkooper, R. H., Pirinen, E. & Auwerx, J. Sirtuins as regulators of metabolism and healthspan. Nat. Rev. Mol. Cell Biol. 13, 225–238 (2012).
Sebastián, C., Satterstrom, F. K., Haigis, M. C. & Mostoslavsky, R. From Sirtuin Biology to Human Diseases: An Update. J. Biol. Chem. 287, 42444–42452 (2012).
Herranz, D. et al. Sirt1 improves healthy ageing and protects from metabolic syndrome-associated cancer. Nat. Commun. 1, 1–8 (2010).
Oberdoerffer, P. et al. SIRT1 Redistribution on Chromatin Promotes Genomic Stability but Alters Gene Expression during Aging. Cell 135, 907–918 (2008).
Barzilai, N., Huffman, D. M., Muzumdar, R. H. & Bartke, A. The Critical Role of Metabolic Pathways in Aging. Diabetes 61, 1315–1322 (2012).
Fontana, L., Partridge, L. & Longo, V. D. Extending Healthy Life Span--From Yeast to Humans. Science (80-. ). 328, 321–326 (2010).
Colman, R. J. et al. Caloric Restriction Delays Disease Onset and Mortality in Rhesus Monkeys. Science (80-. ). 325, 201–204 (2009).
Mattison, J. A. et al. Impact of caloric restriction on health and survival in rhesus monkeys from the NIA study. Nature 489, 318–321 (2012).
Slack, C., Giannakou, M. E., Foley, A., Goss, M. & Partridge, L. dFOXO-independent effects of reduced insulin-like signaling in Drosophila. Aging Cell 10, 735–748 (2011).
Yamaza, H. et al. FoxO1 is involved in the antineoplastic effect of calorie restriction. Aging Cell 9, 372–382 (2010).
Houtkooper, R. H., Williams, R. W. & Auwerx, J. Metabolic Networks of Longevity. Cell 142, 9–14 (2010).
Laplante, M. & Sabatini, D. M. mTOR Signaling in Growth Control and Disease. Cell 149, 274–293 (2012).
Alers, S., Loffler, A. S., Wesselborg, S. & Stork, B. Role of AMPK-mTOR-Ulk1/2 in the Regulation of Autophagy: Cross Talk, Shortcuts, and Feedbacks. Mol. Cell. Biol. 32, 2–11 (2012).
Anisimov, V. N. et al. If started early in life, metformin treatment increases life span and postpones tumors in female SHR mice. Aging (Albany. NY). 3, 148–157 (2011).
Onken, B. & Driscoll, M. Metformin Induces a Dietary Restriction–Like State and the Oxidative Stress Response to Extend C. elegans Healthspan via AMPK, LKB1, and SKN-1. PLoS One 5, e8758 (2010).
Fernandez-Marcos, P. J. & Auwerx, J. Regulation of PGC-1 , a nodal regulator of mitochondrial biogenesis. Am. J. Clin. Nutr. 93, 884S–890S (2011).
Green, D. R., Galluzzi, L. & Kroemer, G. Mitochondria and the Autophagy-Inflammation-Cell Death Axis in Organismal Aging. Science (80-. ). 333, 1109–1112 (2011).
Edgar, D. et al. Random Point Mutations with Major Effects on Protein-Coding Genes Are the Driving Force behind Premature Aging in mtDNA Mutator Mice. Cell Metab. 10, 131–138 (2009).
Trifunovic, A. et al. Premature ageing in mice expressing defective mitochondrial DNA polymerase. Nature 429, 417–423 (2004).
Ristow, M. & Schmeisser, S. Extending life span by increasing oxidative stress. Free Radic. Biol. Med. 51, 327–336 (2011).
Kuilman, T., Michaloglou, C., Mooi, W. J. & Peeper, D. S. The essence of senescence. Genes Dev. 24, 2463–2479 (2010).
Matheu, A. et al. Delayed ageing through damage protection by the Arf/p53 pathway. Nature 448, 375–379 (2007).
Begus-Nahrmann, Y. et al. p53 deletion impairs clearance of chromosomal-instable stem cells in aging telomere-dysfunctional mice. Nat. Genet. 41, 1138–1143 (2009).
Tissenbaum, H. A. & Guarente, L. Increased dosage of a sir-2 gene extends lifespan in Caenorhabditis elegans. Nature 410, 227–230 (2001).
Shaw, R. J. et al. The tumor suppressor LKB1 kinase directly activates AMP-activated kinase and regulates apoptosis in response to energy stress. Proc. Natl. Acad. Sci. 101, 3329–3335 (2004).
Shackelford, D. B. & Shaw, R. J. The LKB1–AMPK pathway: metabolism and growth control in tumour suppression. Nat. Rev. Cancer 9, 563–575 (2009).
Hurley, R. L. et al. The Ca 2+ /Calmodulin-dependent Protein Kinase Kinases Are AMP-activated Protein Kinase Kinases. J. Biol. Chem. 280, 29060–29066 (2005).
Xie, M. et al. A pivotal role for endogenous TGF-beta-activated kinase-1 in the LKB1/AMP-activated protein kinase energy-sensor pathway. Proc. Natl. Acad. Sci. 103, 17378–17383 (2006).
Saucedo, L. J. et al. Erratum: Rheb promotes cell growth as a component of the insulin/TOR signalling network. Nat. Cell Biol. 5, 566–571 (2003).
Kovacina, K. S. et al. Identification of a Proline-rich Akt Substrate as a 14-3-3 Binding Partner. J. Biol. Chem. 278, 10189–10194 (2003).
Kim, I., Rodriguez-Enriquez, S. & Lemasters, J. J. Selective degradation of mitochondria by mitophagy. Arch. Biochem. Biophys. 462, 245–253 (2007).
Singh, R. et al. Autophagy regulates lipid metabolism. Nature 458, 1131–1135 (2009).
Zid, B. M. et al. 4E-BP Extends Lifespan upon Dietary Restriction by Enhancing Mitochondrial Activity in Drosophila. Cell 139, 149–160 (2009).
Cunningham, J. T. et al. mTOR controls mitochondrial oxidative function through a YY1–PGC-1α transcriptional complex. Nature 450, 736–740 (2007).
Hsieh, A. C. et al. Genetic Dissection of the Oncogenic mTOR Pathway Reveals Druggable Addiction to Translational Control via 4EBP-eIF4E. Cancer Cell 17, 249–261 (2010).
Chresta, C. M. et al. AZD8055 Is a Potent, Selective, and Orally Bioavailable ATP-Competitive Mammalian Target of Rapamycin Kinase Inhibitor with In vitro and In vivo Antitumor Activity. Cancer Res. 70, 288–298 (2010).
Yu, K. et al. Biochemical, Cellular, and In vivo Activity of Novel ATP-Competitive and Selective Inhibitors of the Mammalian Target of Rapamycin. Cancer Res. 69, 6232–6240 (2009).
Fabrizio, P., Pozza, F., Pletcher, S. D., Gendron, C. M. & Longo, V. D. Regulation of Longevity and Stress Resistance by Sch9 in Yeast. Science (80-. ). 292, 288–290 (2001).
Kaeberlein, M. et al. Regulation of Yeast Replicative Life Span by TOR and Sch9 in Response to Nutrients. Science (80-. ). 310, 1193–1196 (2005).
Vellai, T. et al. Genetics: Influence of TOR kinase on lifespan in C. elegans. Nature 426, 620–620 (2003).
Bjedov, I. et al. Mechanisms of Life Span Extension by Rapamycin in the Fruit Fly Drosophila melanogaster. Cell Metab. 11, 35–46 (2010).
Kapahi, P. et al. Regulation of Lifespan in Drosophila by Modulation of Genes in the TOR Signaling Pathway. Curr. Biol. 14, 885–890 (2004).
Harrison, D. E. et al. Rapamycin fed late in life extends lifespan in genetically heterogeneous mice. Nature 460, 392–5 (2009).
Selman, C. et al. Ribosomal Protein S6 Kinase 1 Signaling Regulates Mammalian Life Span. Science (80-. ). 326, 140–144 (2009).
Hansen, M. et al. A Role for Autophagy in the Extension of Lifespan by Dietary Restriction in C. elegans. PLoS Genet. 4, e24 (2008).
Zhang, C. & Cuervo, A. M. Restoration of chaperone-mediated autophagy in aging liver improves cellular maintenance and hepatic function. Nat. Med. 14, 959–965 (2008).
Chang, Y.-Y. & Neufeld, T. P. An Atg1/Atg13 Complex with Multiple Roles in TOR-mediated Autophagy Regulation. Mol. Biol. Cell 20, 2004–2014 (2009).
Nobukuni, T. et al. Amino acids mediate mTOR/raptor signaling through activation of class 3 phosphatidylinositol 3OH-kinase. Proc. Natl. Acad. Sci. 102, 14238–14243 (2005).
Yilmaz, Ö. H. et al. Pten dependence distinguishes haematopoietic stem cells from leukaemia-initiating cells. Nature 441, 475–482 (2006).
Heitman, J., Movva, N. R. & Hall, M. N. Targets for cell cycle arrest by the immunosuppressant rapamycin in yeast. Science 253, 905–9 (1991).
Sabatini, D. M., Erdjument-Bromage, H., Lui, M., Tempst, P. & Snyder, S. H. RAFT1: a mammalian protein that binds to FKBP12 in a rapamycin-dependent fashion and is homologous to yeast TORs. Cell 78, 35–43 (1994).
Brown, E. J. et al. A mammalian protein targeted by G1-arresting rapamycin–receptor complex. Nature 369, 756–758 (1994).
Sabers, C. J. et al. Isolation of a protein target of the FKBP12-rapamycin complex in mammalian cells. J. Biol. Chem. 270, 815–22 (1995).
Wullschleger, S., Loewith, R. & Hall, M. N. TOR Signaling in Growth and Metabolism. Cell 124, 471–484 (2006).
Kim, D.-H. et al. mTOR interacts with raptor to form a nutrient-sensitive complex that signals to the cell growth machinery. Cell 110, 163–75 (2002).
Dos D. Sarbassov, D. D. et al. Rictor, a Novel Binding Partner of mTOR, Defines a Rapamycin-Insensitive and Raptor-Independent Pathway that Regulates the Cytoskeleton. Curr. Biol. 14, 1296–1302 (2004).
Wullschleger, S., Loewith, R., Oppliger, W. & Hall, M. N. Molecular Organization of Target of Rapamycin Complex 2. J. Biol. Chem. 280, 30697–30704 (2005).
Yip, C. K., Murata, K., Walz, T., Sabatini, D. M. & Kang, S. A. Structure of the Human mTOR Complex I and Its Implications for Rapamycin Inhibition. Mol. Cell 38, 768–774 (2010).
Choi, J., Chen, J., Schreiber, S. L. & Clardy, J. Structure of the FKBP12-rapamycin complex interacting with the binding domain of human FRAP. Science 273, 239–42 (1996).
Ma, X. M. & Blenis, J. Molecular mechanisms of mTOR-mediated translational control. Nat. Rev. Mol. Cell Biol. 10, 307–318 (2009).
He, C. & Klionsky, D. J. Regulation Mechanisms and Signaling Pathways of Autophagy. Annu. Rev. Genet. 43, 67–93 (2009).
Hosokawa, N. et al. Nutrient-dependent mTORC1 Association with the ULK1-Atg13-FIP200 Complex Required for Autophagy. Mol. Biol. Cell 20, 1981–1991 (2009).
Facchinetti, V. et al. The mammalian target of rapamycin complex 2 controls folding and stability of Akt and protein kinase C. EMBO J. 27, 1932–1943 (2008).
McCormick, M. A. et al. A Comprehensive Analysis of Replicative Lifespan in 4,698 Single-Gene Deletion Strains Uncovers Conserved Mechanisms of Aging. Cell Metab. 22, 895–906 (2015).
Kaushik, S. & Cuervo, A. M. Proteostasis and aging. Nat. Med. 21, 1406–1415 (2015).
Kaspar, J. W., Niture, S. K. & Jaiswal, A. K. Nrf2:INrf2 (Keap1) signaling in oxidative stress. Free Radic. Biol. Med. 47, 1304–1309 (2009).
Gorrini, C., Harris, I. S. & Mak, T. W. Modulation of oxidative stress as an anticancer strategy. Nat. Rev. Drug Discov. 12, 931–947 (2013).
Zoncu, R., Efeyan, A. & Sabatini, D. M. mTOR: from growth signal integration to cancer, diabetes and ageing. Nat. Rev. Mol. Cell Biol. 12, 21–35 (2011).
Tolstonog, G. V & Deppert, W. Metabolic sensing by p53: keeping the balance between life and death. Proc. Natl. Acad. Sci. U. S. A. 107, 13193–4 (2010).
Rubinsztein, D. C., Mariño, G. & Kroemer, G. Autophagy and Aging. Cell 146, 682–695 (2011).
Riera, C. E. & Dillin, A. Can aging be ‘drugged’? Nat. Med. 21, 1400–1405 (2015).
Kenyon, C. J. The genetics of ageing. Nature 464, 504–512 (2010).
Guarente, L. Sirtuins, Aging, and Medicine. N. Engl. J. Med. 364, 2235–2244 (2011).
Childs, B. G., Durik, M., Baker, D. J. & van Deursen, J. M. Cellular senescence in aging and age-related disease: from mechanisms to therapy. Nat. Med. 21, 1424–1435 (2015).
López-Otín, C., Blasco, M. A., Partridge, L., Serrano, M. & Kroemer, G. The Hallmarks of Aging. Cell 153, 1194–1217 (2013).
Baur, J. A. Resveratrol, sirtuins, and the promise of a DR mimetic. Mech. Ageing Dev. 131, 261–269 (2010).
Zhang, Y. et al. Metformin interacts with AMPK through binding to γ subunit. Mol. Cell. Biochem. 368, 69–76 (2012).
Xiao, B. et al. Structural basis of AMPK regulation by small molecule activators. Nat. Commun. 4, 3017 (2013).
Sun, B. et al. Design, synthesis, and biological evaluation of resveratrol analogues as aromatase and quinone reductase 2 inhibitors for chemoprevention of cancer. Bioorg. Med. Chem. 18, 5352–5366 (2010).
Sajish, M. & Schimmel, P. A human tRNA synthetase is a potent PARP1-activating effector target for resveratrol. Nature 519, 370–373 (2015).
Hawley, S. A. et al. Use of Cells Expressing γ Subunit Variants to Identify Diverse Mechanisms of AMPK Activation. Cell Metab. 11, 554–565 (2010).
Park, S.-J. et al. Resveratrol ameliorates aging-related metabolic phenotypes by inhibiting cAMP phosphodiesterases. Cell 148, 421–33 (2012).
Mihaylova, M. M. & Shaw, R. J. The AMPK signalling pathway coordinates cell growth, autophagy and metabolism. Nat. Cell Biol. 13, 1016–1023 (2011).
O’Neill, L. A. J. & Hardie, D. G. Metabolism of inflammation limited by AMPK and pseudo-starvation. Nature 493, 346–355 (2013).
Hardie, D. G., Schaffer, B. E. & Brunet, A. AMPK: An Energy-Sensing Pathway with Multiple Inputs and Outputs. Trends Cell Biol. 26, 190–201 (2016).
Mccormick, M. A. et al. Resource A Comprehensive Analysis of Replicative Lifespan in Conserved Mechanisms of Aging Resource A Comprehensive Analysis of Replicative Lifespan in 4 , 698 Single-Gene Deletion Strains Uncovers Conserved Mechanisms of Aging. 895–906 (2015). doi:10.1016/j.cmet.2015.09.008
