# Supplementary material for: Multi-dimensional computational pipeline for large-scale deep screening of compound effect assessment: an in silico case study on ageing-related compounds
Source: NPJ Syst Biol Appl. 2019 Nov 26;5:42. doi: 10.1038/s41540-019-0119-y (PMC6879499; doi:10.1038/s41540-019-0119-y)
Supplement: Supplementary file 4 — Supplementary Table S3 [file 41540_2019_119_MOESM4_ESM.xlsx]

## Sheet: Pathway Map Proteins
Ageing Pathway Name	Name	Uniprot Accession	Uniprot Name	Ageing PPI Network Name
14-3-3	14-3-3 protein	P63104	1433Z_HUMAN	YWHAZ
4EBP-1	Eukaryotic translation initiation factor 4E-binding protein 1	Q13541	4EBP1_HUMAN	EIF4EBP1
ADYCA	Adenylyl cyclase	Q96PN6	ADCYA_HUMAN	ADCY10
AKT	RAC-alpha serine/threonine-protein kinase/Protein kinase B	P31749	AKT1_HUMAN	AKT1
ALDR	Aldose reductase	P15121	ALDR_HUMAN	AKR1B1
AMPK	AMPK activated protein Kinase	P54619	AAKG1_HUMAN	PRKAG1
ATG13	Autophagy-related protein 13	O75143	ATG13_HUMAN	ATG13
BNIP3	Bcl-2/E1B-19K-interacting protein 3	Q12983	BNIP3_HUMAN	BNIP3
CALM	Calmodulin	P62158	CALM_HUMAN	CALM1
CAMKK2	Calcium/calmodulin-dependent protein kinase kinase 2	Q96RR4	KKCC2_HUMAN	CAMKK2
CCT_beta	T-complex protein 1 subunit beta	P78371	TCPB_HUMAN	CCT2
CLIP-170	CAP-Gly domain-containing linker protein 1	P30622	CLIP1_HUMAN	CLIP1
COX1	Cyclooxygenase-1	P23219	PGH1_HUMAN	PTGS1
COX2	Cyclooxygenase-2	P35354	PGH2_HUMAN	PTGS2
CRABP2	Cellular retinoic acid binding protein 2	P29373	RABP2_HUMAN	CRABP2
CREBBP	CREB-binding protein	Q92793	CBP_HUMAN	CREBBP
DEPTOR	DEP domain-containing mTOR-interacting protein	Q8TB45	DPTOR_HUMAN	DEPTOR
Dsh	Dishevelled	O14641	DVL2_HUMAN	DVL2
eEF2	Elongation factor 2	P13639	EF2_HUMAN	EEF2
eEF2K	Eukaryotic elongation factor 2 kinase	O00418	EF2K_HUMAN	EEF2K
eIF4A	Eukaryotic translation initiation factor 4A	P60842	IF4A1_HUMAN	EIF4A1
eIF4B	Eukaryotic translation initiation factor 4B	P23588	IF4B_HUMAN	EIF4B
eIF4E	Eukaryotic translation initiation factor 4E	P06730	IF4E_HUMAN	EIF4E
EP300	Histone acetyltransferase p300	Q09472	EP300_HUMAN	EP300
Epac1	Rap guanine nucleotide exchange factor 3	O95398	RPGF3_HUMAN	RAPGEF3
ERK1/2	Mitogen-activated protein kinase 1	P28482	MK01_HUMAN	MAPK1
FIP200	FAK family kinase-interacting protein of 200 kDa	Q8TDY2	RBCC1_HUMAN	RB1CC1
FKBP12	12-kDa FK506-binding protein	P62942	FKB1A_HUMAN	FKBP1A
FKBP38	Peptidyl-prolyl cis-trans isomerase FKBP8	Q14318	FKBP8_HUMAN	FKBP8
FoxO1/3a	Forkhead box protein O3	O43524	FOXO3_HUMAN	FOXO3
Frizzled	Frizzled-1	Q9UP38	FZD1_HUMAN	FZD1
GRB2	Growth factor receptor-bound protein 2	P62993	GRB2_HUMAN	GRB2
GSK3	Glycogen synthase kinase-3 beta	P49841	GSK3B_HUMAN	GSK3B
HIF-1_alpha	Hypoxia-inducible factor 1-alpha	Q16665	HIF1A_HUMAN	HIF1A
HPH	Prolyl-hydroxylase	Q9GZT9	EGLN1_HUMAN	EGLN1
I_kappa_B	NF-kappa-B inhibitor alpha	P25963	IKBA_HUMAN	NFKBIA
IKK_beta	Inhibitor of nuclear factor kappa-B kinase subunit beta	O14920	IKKB_HUMAN	IKBKB
IRS-1	Insulin receptor substrate 1	P35568	IRS1_HUMAN	IRS1
KEAP1	Kelch-like ECH-associated protein 1	Q14145	KEAP1_HUMAN	KEAP1
Lipin-1	Phosphatidate phosphatase LPIN1	Q14693	LPIN1_HUMAN	LPIN1
LKB1	Serine/threonine-protein kinase STK11	Q15831	STK11_HUMAN	STK11
MDM2	Ubiquitin-protein ligase E3	Q00987	MDM2_HUMAN	MDM2
MEK	Dual specificity mitogen-activated protein kinase kinase 1	Q02750	MP2K1_HUMAN	MAP2K1
mLST8	Target of rapamycin complex subunit LST8	Q9BVC4	LST8_HUMAN	MLST8
mSIN1	Target of rapamycin complex 2 subunit MAPKAP1	Q9BPZ7	SIN1_HUMAN	MAPKAP1
mTOR	Mammalian Target of Rapamycin	P42345	MTOR_HUMAN	MTOR
NAMPT	Nicotinamide phosphoribosyltransferase	P43490	NAMPT_HUMAN	NAMPT
NDRG1	Protein NDRG1	Q92597	NDRG1_HUMAN	NDRG1
NF_Kappa_B	NF-kappa-B inhibitor alpha	P25963	IKBA_HUMAN	NFKBIA
NF1	Neurofibromin	P21359	NF1_HUMAN	NF1
NQO2	NRH dehydrogenase [quinone] 2	P16083	NQO2_HUMAN	NQO2
NRF2	Nuclear factor erythroid 2-related factor 2	Q16236	NF2L2_HUMAN	NFE2L2
Nudix	Nudix	Q9BW91	NUDT9_HUMAN	NUDT9
p27	Cyclin-dependent kinase inhibitor 1B	P46527	CDN1B_HUMAN	CDKN1B
p53	Cellular tumor antigen p53	P04637	P53_HUMAN	TP53
PARG	Poly(ADP-ribose) glycohydrolase	Q86W56	PARG_HUMAN	PARG
PARP1	Poly [ADP-ribose] polymerase 1	P09874	PARP1_HUMAN	PARP1
Paxillin	Paxillin	P49023	PAXI_HUMAN	PXN
PDCD4	Programmed cell death protein 4	Q53EL6	PDCD4_HUMAN	PDCD4
PDE4B	cAMP-specific 3',5'-cyclic phosphodiesterase 4B	Q07343	PDE4B_HUMAN	PDE4B
PDK1	3-phosphoinositide-dependent protein kinase 1	O15530	PDPK1_HUMAN	PDPK1
PE2R1	Prostaglandin E2 receptor EP1 subtype	P34995	PE2R1_HUMAN	PTGER1
PF2R	Prostaglandin F2-alpha receptor	P43088	PF2R_HUMAN	PTGFR
PGC1_alpha	Peroxisome proliferator-activated receptor gamma coactivator 1-alpha	Q9UBK2	PRGC1_HUMAN	PPARGC1A
PGDH	15-hydroxyprostaglandin dehydrogenase [NAD(+)]	P15428	PGDH_HUMAN	PGDH
PGES	Prostaglandin E synthase	O14684	PTGES_HUMAN	PTGES
PGFS	prostaglandin F synthase	Q8TBF2	PGFS_HUMAN	FAM213B
PI3K	Phosphatidylinositol 4,5-bisphosphate 3-kinase catalytic subunit alpha isoform	P42336	PK3CA_HUMAN	PIK3CA
PIN1	Peptidyl-prolyl cis-trans isomerase NIMA-interacting 1	Q13526	PIN1_HUMAN	PIN1
PKC_alpha	Protein kinase C	P17252	KPCA_HUMAN	PRKCA
PLA2	Phospholipase A2	P14555	PA2GA_HUMAN	PLA2G2A
PLC_beta_	Phosphoinositide phospholipase C-beta-1	Q9NQ66	PLCB1_HUMAN	PLCB1
PLC_epsilon_	Phospholipase C epsilon	Q9P212	PLCE1_HUMAN	PLCE1
PML	Promyelocytic leukemia protein	P29590	PML_HUMAN	PML
PP1A	Serine/threonine-protein phosphatase PP1-alpha	P62136	PP1A_HUMAN	PPP1CA
PP2A	Protein Phosphatase 2A	P30153	2AAA_HUMAN	PPP2R1A
PPAR_gamma	Peroxisome proliferator-activated receptor gamma	P37231	PPARG_HUMAN	PPARG
PRAS40	Proline-rich AKT1 substrate 1	Q96B36	AKTS1_HUMAN	AKT1S1
Protor-1	Proline-rich protein 5	P85299	PRR5_HUMAN	PRR5
PTEN	Phosphoinositide phosphatase PTEN	P60484	PTEN_HUMAN	PTEN
Rac	Ras-related C3 botulinum toxin substrate 1	P63000	RAC1_HUMAN	RAC1
Raf	Serine/threonine-protein kinase B-raf	P15056	BRAF_HUMAN	BRAF
RagA/B	G_Complex	COMPLEX
RagC	G_Complex	COMPLEX
RagD	G_Complex	COMPLEX
Rap1a	Ras-related protein Rap-1A	P62834	RAP1A_HUMAN	RAP1A
Raptor	Regulatory-associated protein of mTOR	Q8N122	RPTOR_HUMAN	RPTOR
Ras	GTPase HRas	P01112	RASH_HUMAN	HRAS
REDD1	DNA damage-inducible transcript 4 protein	Q9NX09	DDIT4_HUMAN	DDIT4
Rheb	GTP-binding protein Rheb	Q15382	RHEB_HUMAN	RHEB
RhoA	Transforming protein RhoA	P61586	RHOA_HUMAN	RHOA
Rictor	Rapamycin-insensitive companion of mTOR	Q6R327	RICTR_HUMAN	RICTOR
RSK1/2	Ribosomal protein S6 kinase alpha-2	Q15349	KS6A2_HUMAN	RPS6KA2
RYR2	Ryanodine receptor 2	Q92736	RYR2_HUMAN	RYR2
S6	40S ribosomal protein S6	P62753	RS6_HUMAN	RPS6
S6K1	Ribosomal protein S6 kinase alpha-1	Q15418	KS6A1_HUMAN	RPS6KA1
SGK1	Serine/threonine-protein kinase Sgk1	O00141	SGK1_HUMAN	SGK1
SIRT1	Sirtuin-1	Q96EB6	SIR1_HUMAN	SIRT1
SIRT6	NAD-dependent protein deacetylase sirtuin-6	Q8N6T7	SIR6_HUMAN	SIRT6
SKAR	S6K1 Aly/REF-like target	Q9BY77	PDIP3_HUMAN	POLDIP3
SL1	Promoter selectivity factor (SL1) complex	COMPLEX
SLC7A5	Large neutral amino acids transporter small subunit 1	Q01650	LAT1_HUMAN	SLC7A5
SOS	Son of sevenless homolog 1	Q07889	SOS1_HUMAN	SOS1
SREBP1	Sterol regulatory element-binding protein 1	P36956	SRBP1_HUMAN	SREBF1
STRAA	STRAD alpha	Q7RTN6	STRAA_HUMAN	STRADA
TIF-1A	Transcription intermediary factor 1-alpha	O15164	TIF1A_HUMAN	TRIM24
TK receptor	tyrosine kinases insulin-like growth factor 1 receptor	P06213	INSR_HUMAN	INSR
TNF_alpha	Tumor necrosis factor	P01375	TNFA_HUMAN	TNF
TNFR	Tumor necrosis factor receptor superfamily member 1A	P19438	TNR1A_HUMAN	TNFRSF1A
TSC1	Hamartin	Q92574	TSC1_HUMAN	TSC1
TSC2	Tuberin	P49815	TSC2_HUMAN	TSC2
tyrRS	Tyrosine--tRNA ligase	P54577	SYYC_HUMAN	YARS
UBF	Nucleolar transcription factor 1	P17480	UBF1_HUMAN	UBTF
ULK1	Serine/threonine-protein kinase ULK1	O75385	ULK1_HUMAN	ULK1
URI	Unconventional prefoldin RPB5 interactor 1	O94763	RMP_HUMAN	URI1
Wnt	Proto-oncogene Wnt-1	P04628	WNT1_HUMAN	WNT1

## Sheet: PPI network
#Node1	#Nodel2
FOXO3	MTOR
FOXO3	MDM2
FOXO3	AKT1
FOXO3	RHEB
FOXO3	IKBKB
FOXO3	TP53
FOXO3	PTEN
FOXO3	EIF4EBP1
FOXO3	RPTOR
FOXO3	SGK1
FOXO3	HIF1A
FOXO3	RPS6KA1
FOXO3	PPARGC1A
FOXO3	INSR
FOXO3	STK11
FOXO3	EP300
FOXO3	GSK3B
FOXO3	BNIP3
FOXO3	YWHAZ
FOXO3	PIK3CA
FOXO3	CDKN1B
FOXO3	PPP2R1A
FOXO3	PRKAG1
FOXO3	CREBBP
FOXO3	SIRT6
FOXO3	SIRT1
FOXO3	MAPK1
MTOR	MLST8
MTOR	MAP2K1
MTOR	AKT1
MTOR	IRS1
MTOR	EIF4E
MTOR	TSC1
MTOR	RHEB
MTOR	RPS6
MTOR	RICTOR
MTOR	ATG13
MTOR	IKBKB
MTOR	SOS1
MTOR	TP53
MTOR	FKBP1A
MTOR	PTEN
MTOR	EIF4EBP1
MTOR	EIF4A1
MTOR	HRAS
MTOR	RPTOR
MTOR	GRB2
MTOR	ULK1
MTOR	SGK1
MTOR	HIF1A
MTOR	RPS6KA1
MTOR	PDPK1
MTOR	EEF2
MTOR	AKT1S1
MTOR	PRKCA
MTOR	RHOA
MTOR	PPARGC1A
MTOR	RAP1A
MTOR	INSR
MTOR	STK11
MTOR	PPARG
MTOR	GSK3B
MTOR	RPS6KA2
MTOR	TSC2
MTOR	DDIT4
MTOR	PRR5
MTOR	YWHAZ
MTOR	PIK3CA
MTOR	CALM1
MTOR	NFKBIA
MTOR	DEPTOR
MTOR	SREBF1
MTOR	PML
MTOR	MAPKAP1
MTOR	PRKAG1
MTOR	RB1CC1
MTOR	SIRT1
MTOR	EIF4B
MTOR	MAPK1
MTOR	CLIP1
MTOR	FKBP8
MLST8	AKT1
MLST8	IRS1
MLST8	EIF4E
MLST8	TSC1
MLST8	RHEB
MLST8	RICTOR
MLST8	ATG13
MLST8	FKBP1A
MLST8	EIF4EBP1
MLST8	RPTOR
MLST8	ULK1
MLST8	SGK1
MLST8	PDPK1
MLST8	AKT1S1
MLST8	PRKCA
MLST8	PPARGC1A
MLST8	TSC2
MLST8	PRR5
MLST8	YWHAZ
MLST8	PIK3CA
MLST8	DEPTOR
MLST8	SREBF1
MLST8	PML
MLST8	MAPKAP1
MLST8	PRKAG1
MLST8	RB1CC1
MLST8	CLIP1
MLST8	FKBP8
MDM2	AKT1
MDM2	TP53
MDM2	PTEN
MDM2	SGK1
MDM2	HIF1A
MDM2	PDPK1
MDM2	EP300
MDM2	PML
MDM2	PPP2R1A
MDM2	CREBBP
MAP2K1	SOS1
MAP2K1	HRAS
MAP2K1	GRB2
MAP2K1	RHOA
MAP2K1	RAP1A
MAP2K1	PXN
MAP2K1	RAC1
MAP2K1	YWHAZ
MAP2K1	PIK3CA
MAP2K1	BRAF
MAP2K1	CDKN1B
MAP2K1	PPP2R1A
MAP2K1	MAPK1
AKT1	IRS1
AKT1	EIF4E
AKT1	TSC1
AKT1	RHEB
AKT1	RPS6
AKT1	TNF
AKT1	RICTOR
AKT1	IKBKB
AKT1	SOS1
AKT1	TP53
AKT1	FKBP1A
AKT1	PTEN
AKT1	EIF4EBP1
AKT1	HRAS
AKT1	RPTOR
AKT1	GRB2
AKT1	NFE2L2
AKT1	HIF1A
AKT1	PDPK1
AKT1	AKT1S1
AKT1	RHOA
AKT1	PPARGC1A
AKT1	RAP1A
AKT1	INSR
AKT1	PXN
AKT1	PPARG
AKT1	PTGS2
AKT1	EP300
AKT1	GSK3B
AKT1	TSC2
AKT1	PRR5
AKT1	RAC1
AKT1	YWHAZ
AKT1	PIK3CA
AKT1	PLA2G2A
AKT1	CALM1
AKT1	BRAF
AKT1	CDKN1B
AKT1	DEPTOR
AKT1	SREBF1
AKT1	PML
AKT1	PPP2R1A
AKT1	PPP1CA
AKT1	MAPKAP1
AKT1	PARP1
AKT1	CREBBP
AKT1	SIRT6
AKT1	PDCD4
AKT1	SIRT1
IRS1	EIF4E
IRS1	TNF
IRS1	IKBKB
IRS1	SOS1
IRS1	PTEN
IRS1	EIF4EBP1
IRS1	HRAS
IRS1	RPTOR
IRS1	GRB2
IRS1	PDPK1
IRS1	AKT1S1
IRS1	RHOA
IRS1	INSR
IRS1	STK11
IRS1	PXN
IRS1	PPARG
IRS1	GSK3B
IRS1	YWHAZ
IRS1	PIK3CA
IRS1	UBTF
IRS1	SIRT1
IRS1	MAPK1
EIF4E	RHEB
EIF4E	RPS6
EIF4E	RICTOR
EIF4E	FKBP1A
EIF4E	PTEN
EIF4E	EIF4EBP1
EIF4E	EIF4A1
EIF4E	RPTOR
EIF4E	EEF2
EIF4E	AKT1S1
EIF4E	TSC2
EIF4E	PML
EIF4E	EIF4B
EIF4E	MAPK1
TSC1	RHEB
TSC1	RPS6
TSC1	RICTOR
TSC1	IKBKB
TSC1	PTEN
TSC1	EIF4EBP1
TSC1	RPTOR
TSC1	SGK1
TSC1	RPS6KA1
TSC1	STK11
TSC1	GSK3B
TSC1	RPS6KA2
TSC1	TSC2
TSC1	DDIT4
TSC1	PRR5
TSC1	YWHAZ
TSC1	PIK3CA
TSC1	CDKN1B
TSC1	DEPTOR
TSC1	MAPKAP1
TSC1	PRKAG1
TSC1	MAPK1
RHEB	RICTOR
RHEB	ATG13
RHEB	PTEN
RHEB	EIF4EBP1
RHEB	RPTOR
RHEB	ULK1
RHEB	SGK1
RHEB	RPS6KA1
RHEB	AKT1S1
RHEB	STK11
RHEB	TSC2
RHEB	BNIP3
RHEB	PIK3CA
RHEB	BRAF
RHEB	DEPTOR
RHEB	PRKAG1
RHEB	RB1CC1
RHEB	FKBP8
STRADA	STK11
STRADA	PRKAG1
RPS6	RICTOR
RPS6	EIF4EBP1
RPS6	EIF4A1
RPS6	RPTOR
RPS6	SGK1
RPS6	RPS6KA1
RPS6	EEF2
RPS6	RPS6KA2
RPS6	TSC2
RPS6	PPP2R1A
RPS6	EIF4B
TNF	IKBKB
TNF	TP53
TNF	HIF1A
TNF	INSR
TNF	PPARG
TNF	PTGS2
TNF	PIK3CA
TNF	NFKBIA
TNF	NAMPT
TNF	TNFRSF1A
TNF	MAPK1
RICTOR	FKBP1A
RICTOR	PTEN
RICTOR	EIF4EBP1
RICTOR	RPTOR
RICTOR	SGK1
RICTOR	RPS6KA1
RICTOR	PDPK1
RICTOR	AKT1S1
RICTOR	PRKCA
RICTOR	GSK3B
RICTOR	RAPGEF3
RICTOR	RPS6KA2
RICTOR	TSC2
RICTOR	PRR5
RICTOR	YWHAZ
RICTOR	PIK3CA
RICTOR	DEPTOR
RICTOR	MAPKAP1
RICTOR	FKBP8
ATG13	IKBKB
ATG13	RPTOR
ATG13	ULK1
ATG13	AKT1S1
ATG13	PRKAG1
ATG13	RB1CC1
IKBKB	TP53
IKBKB	PTEN
IKBKB	RPTOR
IKBKB	ULK1
IKBKB	HIF1A
IKBKB	RPS6KA1
IKBKB	PDPK1
IKBKB	PRKCA
IKBKB	TSC2
IKBKB	NFKBIA
IKBKB	PPP1CA
IKBKB	PRKAG1
IKBKB	CREBBP
IKBKB	TNFRSF1A
IKBKB	RB1CC1
IKBKB	KEAP1
SOS1	PTEN
SOS1	HRAS
SOS1	GRB2
SOS1	RPS6KA1
SOS1	PDPK1
SOS1	PRKCA
SOS1	RHOA
SOS1	RAP1A
SOS1	NF1
SOS1	INSR
SOS1	RAC1
SOS1	PIK3CA
SOS1	BRAF
SOS1	MAPK1
TP53	PTEN
TP53	HRAS
TP53	GRB2
TP53	NFE2L2
TP53	SGK1
TP53	HIF1A
TP53	EEF2
TP53	PRKCA
TP53	PPARGC1A
TP53	NF1
TP53	STK11
TP53	PPARG
TP53	PTGS2
TP53	EP300
TP53	GSK3B
TP53	TSC2
TP53	DDIT4
TP53	YWHAZ
TP53	PIK3CA
TP53	CDKN1B
TP53	NDRG1
TP53	NFKBIA
TP53	SREBF1
TP53	PML
TP53	PPP2R1A
TP53	PARP1
TP53	PRKAG1
TP53	CREBBP
TP53	TRIM24
TP53	PIN1
TP53	CCT2
TP53	PDCD4
TP53	RB1CC1
TP53	SIRT1
TP53	MAPK1
TP53	PLCE1
FKBP1A	EIF4EBP1
FKBP1A	RPTOR
FKBP1A	RHOA
FKBP1A	RYR2
FKBP1A	PML
FKBP1A	PIN1
FKBP1A	CALM2
PTEN	EIF4EBP1
PTEN	HRAS
PTEN	RPTOR
PTEN	GRB2
PTEN	SGK1
PTEN	HIF1A
PTEN	RPS6KA1
PTEN	PDPK1
PTEN	INSR
PTEN	STK11
PTEN	PXN
PTEN	PPARG
PTEN	GSK3B
PTEN	TSC2
PTEN	PIK3CA
PTEN	CDKN1B
PTEN	NDRG1
PTEN	PLCB1
PTEN	PTGER1
PTEN	PDCD4
PTEN	MAPK1
PTEN	PLCE1
EIF4EBP1	EIF4A1
EIF4EBP1	RPTOR
EIF4EBP1	SGK1
EIF4EBP1	RPS6KA1
EIF4EBP1	PDPK1
EIF4EBP1	EEF2
EIF4EBP1	AKT1S1
EIF4EBP1	PRKCA
EIF4EBP1	INSR
EIF4EBP1	STK11
EIF4EBP1	TSC2
EIF4EBP1	PIK3CA
EIF4EBP1	CDKN1B
EIF4EBP1	SREBF1
EIF4EBP1	MAPKAP1
EIF4EBP1	EIF4B
EIF4EBP1	MAPK1
EIF4A1	EEF2
EIF4A1	PPP2R1A
EIF4A1	PDCD4
EIF4A1	EIF4B
HRAS	GRB2
HRAS	RPS6KA1
HRAS	PDPK1
HRAS	PRKCA
HRAS	RHOA
HRAS	RAP1A
HRAS	NF1
HRAS	INSR
HRAS	STK11
HRAS	PTGS2
HRAS	GSK3B
HRAS	RPS6KA2
HRAS	BNIP3
HRAS	RAC1
HRAS	YWHAZ
HRAS	PIK3CA
HRAS	CALM1
HRAS	BRAF
HRAS	PPP2R1A
HRAS	MAPK1
HRAS	PLCE1
RPTOR	ULK1
RPTOR	SGK1
RPTOR	HIF1A
RPTOR	RPS6KA1
RPTOR	AKT1S1
RPTOR	PPARGC1A
RPTOR	STK11
RPTOR	PPARG
RPTOR	RPS6KA2
RPTOR	TSC2
RPTOR	YWHAZ
RPTOR	PIK3CA
RPTOR	DEPTOR
RPTOR	SREBF1
RPTOR	PML
RPTOR	MAPKAP1
RPTOR	PRKAG1
RPTOR	RB1CC1
RPTOR	SIRT1
RPTOR	MAPK1
RPTOR	CLIP1
RPTOR	FKBP8
GRB2	RPS6KA1
GRB2	RHOA
GRB2	INSR
GRB2	PXN
GRB2	PIK3CA
GRB2	CDKN1B
GRB2	TNFRSF1A
GRB2	MAPK1
ULK1	AKT1S1
ULK1	PXN
ULK1	PRKAG1
ULK1	RB1CC1
NFE2L2	PRKCA
NFE2L2	PPARG
NFE2L2	GSK3B
NFE2L2	CREBBP
NFE2L2	SIRT1
NFE2L2	KEAP1
SGK1	PDPK1
SGK1	AKT1S1
SGK1	INSR
SGK1	EP300
SGK1	GSK3B
SGK1	TSC2
SGK1	PRR5
SGK1	YWHAZ
SGK1	PIK3CA
SGK1	CDKN1B
SGK1	NDRG1
SGK1	MAPKAP1
SGK1	CREBBP
EGLN1	HIF1A
EGLN1	EEF2
EGLN1	PRKCA
EGLN1	FKBP8
HIF1A	RPS6KA1
HIF1A	PPARGC1A
HIF1A	PTGS2
HIF1A	EP300
HIF1A	GSK3B
HIF1A	DDIT4
HIF1A	BNIP3
HIF1A	RAC1
HIF1A	PIK3CA
HIF1A	NDRG1
HIF1A	CREBBP
HIF1A	SIRT6
HIF1A	PTGES
RPS6KA1	PDPK1
RPS6KA1	EEF2
RPS6KA1	EP300
RPS6KA1	GSK3B
RPS6KA1	RPS6KA2
RPS6KA1	TSC2
RPS6KA1	PIK3CA
RPS6KA1	CDKN1B
RPS6KA1	NFKBIA
RPS6KA1	DEPTOR
RPS6KA1	PPP1CA
RPS6KA1	CREBBP
RPS6KA1	PDCD4
RPS6KA1	EIF4B
RPS6KA1	EEF2K
RPS6KA1	MAPK1
PDPK1	AKT1S1
PDPK1	PRKCA
PDPK1	RHOA
PDPK1	RAP1A
PDPK1	INSR
PDPK1	PXN
PDPK1	GSK3B
PDPK1	RPS6KA2
PDPK1	TSC2
PDPK1	RAC1
PDPK1	PIK3CA
PDPK1	CDKN1B
PDPK1	NFKBIA
PDPK1	PPP2R1A
PDPK1	MAPKAP1
PDPK1	MAPK1
EEF2	CALM1
EEF2	CCT2
EEF2	EIF4B
EEF2	EEF2K
AKT1S1	PPARG
AKT1S1	TSC2
AKT1S1	YWHAZ
AKT1S1	DEPTOR
AKT1S1	PML
AKT1S1	MAPKAP1
AKT1S1	PRKAG1
AKT1S1	RB1CC1
PRKCA	RHOA
PRKCA	PPARG
PRKCA	GSK3B
PRKCA	RPS6KA2
PRKCA	PRR5
PRKCA	RAC1
PRKCA	YWHAZ
PRKCA	PIK3CA
PRKCA	CALM1
PRKCA	BRAF
PRKCA	NFKBIA
PRKCA	PPP2R1A
PRKCA	MAPKAP1
PRKCA	PLCB1
PRKCA	KEAP1
PRKCA	EEF2K
PRKCA	MAPK1
PRKCA	DVL2
PRKCA	PLCE1
PRKCA	LPIN1
PARG	PARP1
RHOA	RAP1A
RHOA	PXN
RHOA	RAC1
RHOA	PIK3CA
RHOA	CDKN1B
RHOA	PRKAG1
RHOA	MAPK1
RHOA	DVL2
RHOA	PLCE1
PPARGC1A	PPARG
PPARGC1A	EP300
PPARGC1A	SREBF1
PPARGC1A	PRKAG1
PPARGC1A	CREBBP
PPARGC1A	URI1
PPARGC1A	SIRT1
PPARGC1A	LPIN1
RAP1A	RAPGEF3
RAP1A	TSC2
RAP1A	RAC1
RAP1A	YWHAZ
RAP1A	PIK3CA
RAP1A	BRAF
RAP1A	MAPK1
RAP1A	PLCE1
RYR2	CALM1
RYR2	PPP2R1A
RYR2	PPP1CA
NF1	PDE4B
INSR	PPARG
INSR	PIK3CA
INSR	CALM1
INSR	PPP2R1A
INSR	PLCB1
STK11	GSK3B
STK11	TSC2
STK11	RAC1
STK11	PRKAG1
STK11	SIRT1
STK11	CAMKK2
PXN	GSK3B
PXN	RAC1
PXN	YWHAZ
PXN	PIK3CA
PXN	BRAF
PXN	MAPK1
PXN	DVL2
PPARG	PTGS2
PPARG	EP300
PPARG	SREBF1
PPARG	CREBBP
PPARG	TNFRSF1A
PPARG	SIRT1
PPARG	LPIN1
WNT1	GSK3B
WNT1	FZD1
WNT1	RAC1
WNT1	DVL2
PTGS2	PIK3CA
PTGS2	PTGS1
PTGS2	PLA2G2A
PTGS2	FAM213B
PTGS2	PTGES
PTGS2	MAPK1
EP300	NFKBIA
EP300	SREBF1
EP300	PML
EP300	PARP1
EP300	CREBBP
EP300	SIRT1
EP300	MAPK1
GSK3B	FZD1
GSK3B	TSC2
GSK3B	RAC1
GSK3B	YWHAZ
GSK3B	PIK3CA
GSK3B	CDKN1B
GSK3B	SREBF1
GSK3B	PPP2R1A
GSK3B	PPP1CA
GSK3B	PIN1
GSK3B	DVL2
RAPGEF3	YWHAZ
RPS6KA2	TSC2
RPS6KA2	PIK3CA
RPS6KA2	BRAF
RPS6KA2	PPP1CA
RPS6KA2	MAPK1
FZD1	RAC1
FZD1	DVL2
TSC2	DDIT4
TSC2	PRR5
TSC2	YWHAZ
TSC2	PIK3CA
TSC2	CALM1
TSC2	CDKN1B
TSC2	DEPTOR
TSC2	MAPKAP1
TSC2	PRKAG1
TSC2	CALM2
TSC2	SIRT1
TSC2	MAPK1
DDIT4	YWHAZ
PRR5	DEPTOR
PRR5	MAPKAP1
RAC1	PIK3CA
RAC1	MAPK1
RAC1	DVL2
RAC1	CLIP1
YWHAZ	PIK3CA
YWHAZ	BRAF
YWHAZ	CDKN1B
YWHAZ	DEPTOR
YWHAZ	PPP2R1A
YWHAZ	PIN1
YWHAZ	MAPK1
PIK3CA	CDKN1B
PIK3CA	NFKBIA
PIK3CA	PARP1
PIK3CA	PLCB1
PIK3CA	PTGFR
PIK3CA	PTGER1
PIK3CA	TRIM24
PIK3CA	MAPK1
PIK3CA	PLCE1
PTGS1	PLA2G2A
PTGS1	FAM213B
PTGS1	PTGES
PLA2G2A	MAPK1
CALM1	PPP1CA
CALM1	PLCB1
CALM1	CALM3
CALM1	CALM2
CALM1	MAPK1
CALM1	CAMKK2
CALM1	FKBP8
BRAF	PPP2R1A
BRAF	PIN1
BRAF	MAPK1
CDKN1B	SIRT1
NDRG1	SIRT1
NFKBIA	CREBBP
NFKBIA	TNFRSF1A
NFKBIA	MAPK1
DEPTOR	PML
DEPTOR	MAPKAP1
SREBF1	CREBBP
SREBF1	SIRT1
SREBF1	MAPK1
SREBF1	LPIN1
PML	CREBBP
PML	PIN1
PML	SIRT1
PML	MAPK1
PPP2R1A	PPP1CA
PPP2R1A	MAPK1
PPP2R1A	CLIP1
PPP1CA	PRKAG1
PPP1CA	MAPK1
PARP1	CREBBP
PARP1	SIRT6
PARP1	MAPK1
PRKAG1	RB1CC1
PRKAG1	EEF2K
PRKAG1	CAMKK2
PLCB1	PTGFR
PLCB1	PTGER1
PLCB1	EEF2K
PLCB1	MAPK1
PLCB1	PLCE1
ADCY10	PDE4B
PTGFR	PTGER1
CREBBP	SIRT1
PTGER1	PTGES
PIN1	MAPK1
CCT2	YARS
FAM213B	PTGES
NAMPT	SIRT1
UBTF	MAPK1
CALM3	CALM2
CALM2	FKBP8

## Sheet: Network Analysis
name	Degree	AverageShortestPathLength	BetweennessCentrality	ClosenessCentrality	ClusteringCoefficient	Eccentricity	IsSingleNode	NeighborhoodConnectivity	NumberOfDirectedEdges	NumberOfUndirectedEdges	PartnerOfMultiEdgedNodePairs	Radiality	selected	SelfLoops	shared name	Stress	TopologicalCoefficient
FOXO3	27	1.82857	0.0160913	0.546875	0.430199	4	FALSE	25.3704	27	0	0	0.834286	FALSE	0	FOXO3	1586	0.26155
MTOR	55	1.54286	0.0931013	0.648148	0.290909	4	FALSE	20.8364	55	0	0	0.891429	FALSE	0	MTOR	7240	0.210468
MDM2	11	2.15238	0.00076526	0.464602	0.636364	4	FALSE	27.1818	11	0	0	0.769524	FALSE	0	MDM2	94	0.344074
AKT1	53	1.55238	0.104214	0.644172	0.261974	4	FALSE	20	53	0	0	0.889524	FALSE	0	AKT1	7100	0.2
RHEB	24	2	0.0112335	0.5	0.485507	5	FALSE	24.5	24	0	0	0.8	FALSE	0	RHEB	1064	0.288235
IKBKB	23	1.90476	0.0211319	0.525	0.359684	4	FALSE	24.0435	23	0	0	0.819048	FALSE	0	IKBKB	1960	0.258532
TP53	42	1.61905	0.124818	0.617647	0.248548	3	FALSE	18.9524	42	0	0	0.87619	FALSE	0	TP53	6868	0.184004
PTEN	34	1.78095	0.0271447	0.561497	0.40107	4	FALSE	24.2353	34	0	0	0.84381	FALSE	0	PTEN	2580	0.255108
EIF4EBP1	29	1.88571	0.0122346	0.530303	0.472906	5	FALSE	25.3448	29	0	0	0.822857	FALSE	0	EIF4EBP1	1298	0.278515
RPTOR	37	1.8	0.0260022	0.555556	0.382883	5	FALSE	22.5946	37	0	0	0.84	FALSE	0	RPTOR	2748	0.242953
SGK1	25	1.9619	0.00900737	0.509709	0.466667	4	FALSE	25.2	25	0	0	0.807619	FALSE	0	SGK1	928	0.296471
HIF1A	23	1.89524	0.0348582	0.527638	0.320158	4	FALSE	21.7826	23	0	0	0.820952	FALSE	0	HIF1A	2718	0.233754
RPS6KA1	30	1.8381	0.0216361	0.544041	0.356322	4	FALSE	22.6667	30	0	0	0.832381	FALSE	0	RPS6KA1	1890	0.243728
PPARGC1A	15	2.0381	0.0234176	0.490654	0.533333	4	FALSE	25	15	0	0	0.792381	FALSE	0	PPARGC1A	1352	0.289922
INSR	17	2.01905	0.0039039	0.495283	0.514706	4	FALSE	26.7647	17	0	0	0.79619	FALSE	0	INSR	476	0.304144
STK11	17	2.00952	0.018427	0.49763	0.463235	4	FALSE	26.4118	17	0	0	0.798095	FALSE	0	STK11	1572	0.300134
EP300	16	2.06667	0.0032113	0.483871	0.508333	4	FALSE	23	16	0	0	0.786667	FALSE	0	EP300	330	0.277108
GSK3B	29	1.82857	0.0400927	0.546875	0.371921	4	FALSE	23.8966	29	0	0	0.834286	FALSE	0	GSK3B	3234	0.251543
BNIP3	4	2.42857	0.00011635	0.411765	0.333333	4	FALSE	25.5	4	0	0	0.714286	FALSE	0	BNIP3	16	0.435345
YWHAZ	27	1.87619	0.0168885	0.532995	0.433048	4	FALSE	25.4815	27	0	0	0.824762	FALSE	0	YWHAZ	1702	0.276973
PIK3CA	41	1.69524	0.0621493	0.589888	0.359756	4	FALSE	22.8293	41	0	0	0.860952	FALSE	0	PIK3CA	4662	0.235353
CDKN1B	17	2.0381	0.00204589	0.490654	0.580882	4	FALSE	28.8824	17	0	0	0.792381	FALSE	0	CDKN1B	284	0.339792
PPP2R1A	18	2.01905	0.0144119	0.495283	0.333333	4	FALSE	22.3333	18	0	0	0.79619	FALSE	0	PPP2R1A	1182	0.262091
PRKAG1	20	1.98095	0.0227769	0.504808	0.368421	4	FALSE	20.8	20	0	0	0.80381	FALSE	0	PRKAG1	1768	0.238506
CREBBP	17	2.05714	0.00438804	0.486111	0.470588	4	FALSE	21.1176	17	0	0	0.788571	FALSE	0	CREBBP	412	0.254429
SIRT6	4	2.39048	0.00022187	0.418327	0.666667	5	FALSE	27.75	4	0	0	0.721905	FALSE	0	SIRT6	24	0.433594
SIRT1	18	2.00952	0.0149735	0.49763	0.437908	4	FALSE	23.1667	18	0	0	0.798095	FALSE	0	SIRT1	1116	0.268734
MAPK1	39	1.68571	0.0567826	0.59322	0.28475	4	FALSE	20.7436	39	0	0	0.862857	FALSE	0	MAPK1	4178	0.207436
MLST8	29	1.89524	0.0144147	0.527638	0.428571	5	FALSE	22.5862	29	0	0	0.820952	FALSE	0	MLST8	1512	0.2482
MAP2K1	14	2.10476	0.00112637	0.475113	0.637363	4	FALSE	24.2143	14	0	0	0.779048	FALSE	0	MAP2K1	186	0.295296
IRS1	25	1.91429	0.0129803	0.522388	0.453333	4	FALSE	25.84	25	0	0	0.817143	FALSE	0	IRS1	1184	0.283956
EIF4E	18	2.05714	0.0042453	0.486111	0.568627	5	FALSE	26.3333	18	0	0	0.788571	FALSE	0	EIF4E	460	0.313492
TSC1	25	1.94286	0.00586832	0.514706	0.533333	5	FALSE	26.44	25	0	0	0.811429	FALSE	0	TSC1	742	0.293778
RPS6	15	2.14286	0.00236657	0.466667	0.580952	5	FALSE	26	15	0	0	0.771429	FALSE	0	RPS6	246	0.333333
RICTOR	26	1.94286	0.0125427	0.514706	0.535385	5	FALSE	25.3846	26	0	0	0.811429	FALSE	0	RICTOR	1282	0.28522
ATG13	9	2.35238	8.033e-05	0.425101	0.916667	5	FALSE	25.4444	9	0	0	0.729524	FALSE	0	ATG13	14	0.385522
SOS1	18	1.97143	0.0101572	0.507246	0.607843	4	FALSE	26.7222	18	0	0	0.805714	FALSE	0	SOS1	1006	0.293651
FKBP1A	12	2.18095	0.00747119	0.458515	0.439394	5	FALSE	24.75	12	0	0	0.76381	FALSE	0	FKBP1A	648	0.323465
EIF4A1	8	2.3619	0.00082332	0.423387	0.571429	5	FALSE	19.875	8	0	0	0.727619	FALSE	0	EIF4A1	56	0.308594
HRAS	28	1.78095	0.0335376	0.561497	0.42328	3	FALSE	23.4643	28	0	0	0.84381	FALSE	0	HRAS	2694	0.236652
GRB2	16	2.04762	0.00501465	0.488372	0.608333	4	FALSE	28.25	16	0	0	0.790476	FALSE	0	GRB2	700	0.335565
ULK1	10	2.32381	0.00090889	0.430328	0.733333	5	FALSE	24.3	10	0	0	0.735238	FALSE	0	ULK1	70	0.361194
PDPK1	29	1.86667	0.00904063	0.535714	0.458128	4	FALSE	25.4828	29	0	0	0.826667	FALSE	0	PDPK1	1072	0.276987
EEF2	12	2.13333	0.0119323	0.46875	0.348485	4	FALSE	19.25	12	0	0	0.773333	FALSE	0	EEF2	756	0.242616
AKT1S1	21	2.05714	0.00405202	0.486111	0.552381	5	FALSE	24.8095	21	0	0	0.788571	FALSE	0	AKT1S1	502	0.302555
PRKCA	31	1.81905	0.0513386	0.549738	0.253763	4	FALSE	19.871	31	0	0	0.83619	FALSE	0	PRKCA	3838	0.213319
RHOA	19	1.95238	0.00738324	0.512195	0.502924	4	FALSE	24.2632	19	0	0	0.809524	FALSE	0	RHOA	776	0.260894
RAP1A	15	2.06667	0.0050309	0.483871	0.6	4	FALSE	26.5333	15	0	0	0.786667	FALSE	0	RAP1A	534	0.312157
PPARG	19	1.9619	0.0132969	0.509709	0.385965	4	FALSE	23	19	0	0	0.807619	FALSE	0	PPARG	1308	0.252747
RPS6KA2	14	2.05714	0.00148915	0.486111	0.604396	4	FALSE	29.4286	14	0	0	0.788571	FALSE	0	RPS6KA2	198	0.338259
TSC2	33	1.79048	0.0255466	0.558511	0.431818	4	FALSE	24.7273	33	0	0	0.841905	FALSE	0	TSC2	2226	0.260287
DDIT4	6	2.19048	0.00019324	0.456522	0.733333	4	FALSE	34.1667	6	0	0	0.761905	FALSE	0	DDIT4	36	0.427083
PRR5	10	2.17143	0.00022583	0.460526	0.844444	5	FALSE	30.5	10	0	0	0.765714	FALSE	0	PRR5	50	0.376543
CALM1	15	2.01905	0.034669	0.495283	0.238095	4	FALSE	20.6667	15	0	0	0.79619	FALSE	0	CALM1	2138	0.234091
NFKBIA	12	2.06667	0.00309557	0.483871	0.545455	4	FALSE	28.4167	12	0	0	0.786667	FALSE	0	NFKBIA	478	0.326628
DEPTOR	14	2.18095	0.00057212	0.458515	0.758242	5	FALSE	28.5	14	0	0	0.76381	FALSE	0	DEPTOR	66	0.375
SREBF1	14	2.05714	0.00410444	0.486111	0.538462	4	FALSE	28.7143	14	0	0	0.788571	FALSE	0	SREBF1	546	0.333887
PML	15	2.08571	0.00372554	0.479452	0.47619	4	FALSE	25.9333	15	0	0	0.782857	FALSE	0	PML	384	0.31626
MAPKAP1	14	2.13333	0.0004645	0.46875	0.802198	5	FALSE	29.7857	14	0	0	0.773333	FALSE	0	MAPKAP1	84	0.367725
RB1CC1	10	2.15238	0.00100565	0.464602	0.8	4	FALSE	27	10	0	0	0.769524	FALSE	0	RB1CC1	150	0.3375
EIF4B	7	2.38095	5.781e-05	0.42	0.904762	5	FALSE	23.8571	7	0	0	0.72381	FALSE	0	EIF4B	8	0.372768
CLIP1	5	2.4	0.00033662	0.416667	0.3	5	FALSE	31.4	5	0	0	0.72	FALSE	0	CLIP1	70	0.492063
FKBP8	8	2.37143	0.0030893	0.421687	0.428571	5	FALSE	24.375	8	0	0	0.725714	FALSE	0	FKBP8	320	0.378906
PXN	15	2.13333	0.00419699	0.46875	0.514286	5	FALSE	24.9333	15	0	0	0.773333	FALSE	0	PXN	490	0.314768
RAC1	18	2.02857	0.01658	0.492958	0.424837	4	FALSE	21.7222	18	0	0	0.794286	FALSE	0	RAC1	1444	0.254902
BRAF	13	2.11429	0.00203363	0.472973	0.487179	4	FALSE	23.3077	13	0	0	0.777143	FALSE	0	BRAF	226	0.28424
TNF	13	2.06667	0.011546	0.483871	0.448718	4	FALSE	24.0769	13	0	0	0.786667	FALSE	0	TNF	938	0.282353
NFE2L2	8	2.17143	0.00261112	0.460526	0.571429	4	FALSE	26.5	8	0	0	0.765714	FALSE	0	NFE2L2	250	0.33125
PTGS2	12	2.10476	0.0367471	0.475113	0.409091	4	FALSE	22.8333	12	0	0	0.779048	FALSE	0	PTGS2	2378	0.2751
PLA2G2A	4	2.39048	0.0041148	0.418327	0.5	5	FALSE	27	4	0	0	0.721905	FALSE	0	PLA2G2A	358	0.415385
PPP1CA	10	2.14286	0.00443664	0.466667	0.333333	5	FALSE	24.5	10	0	0	0.771429	FALSE	0	PPP1CA	400	0.291667
PARP1	8	2.20952	0.0200277	0.452586	0.428571	4	FALSE	26.625	8	0	0	0.758095	FALSE	0	PARP1	1028	0.353333
PDCD4	5	2.24762	0.00060342	0.444915	0.4	4	FALSE	33.4	5	0	0	0.750476	FALSE	0	PDCD4	88	0.448649
UBTF	2	2.57143	0	0.388889	1	5	FALSE	32	2	0	0	0.685714	FALSE	0	UBTF	0	0.666667
STRADA	2	2.84762	0	0.351171	1	5	FALSE	18.5	2	0	0	0.630476	FALSE	0	STRADA	0	0.685185
NAMPT	2	2.8381	3.663e-05	0.352349	0	5	FALSE	15.5	2	0	0	0.632381	FALSE	0	NAMPT	2	0.58
TNFRSF1A	5	2.62857	0.00018893	0.380435	0.4	5	FALSE	16.6	5	0	0	0.674286	FALSE	0	TNFRSF1A	18	0.390476
RAPGEF3	3	2.69524	2.616e-05	0.371025	0.666667	5	FALSE	22.6667	3	0	0	0.660952	FALSE	0	RAPGEF3	2	0.527132
KEAP1	3	2.58095	5.331e-05	0.387454	0.666667	5	FALSE	20.6667	3	0	0	0.68381	FALSE	0	KEAP1	6	0.421769
NF1	4	2.41905	0.0377826	0.413386	0.333333	3	FALSE	22.5	4	0	0	0.71619	FALSE	0	NF1	2238	0.397321
NDRG1	5	2.33333	0.00015668	0.428571	0.6	4	FALSE	28.4	5	0	0	0.733333	FALSE	0	NDRG1	24	0.423881
TRIM24	2	2.40952	0	0.41502	1	4	FALSE	41.5	2	0	0	0.718095	FALSE	0	TRIM24	0	0.669355
PIN1	7	2.2381	0.00082747	0.446809	0.47619	4	FALSE	25.2857	7	0	0	0.752381	FALSE	0	PIN1	68	0.341699
CCT2	3	2.48571	0.0190476	0.402299	0.333333	4	FALSE	18.3333	3	0	0	0.702857	FALSE	0	CCT2	758	0.352941
PLCE1	8	2.21905	0.00061292	0.450644	0.642857	4	FALSE	27.5	8	0	0	0.75619	FALSE	0	PLCE1	80	0.366667
RYR2	4	2.67619	0.0003438	0.373665	0.333333	5	FALSE	13.75	4	0	0	0.664762	FALSE	0	RYR2	22	0.346154
CALM2	5	2.58095	0.0020978	0.387454	0.3	5	FALSE	14	5	0	0	0.68381	FALSE	0	CALM2	142	0.293617
PLCB1	10	2.24762	0.00604516	0.444915	0.4	5	FALSE	19.8	10	0	0	0.750476	FALSE	0	PLCB1	354	0.267568
PTGER1	5	2.49524	0.00204162	0.400763	0.5	5	FALSE	18.6	5	0	0	0.700952	FALSE	0	PTGER1	160	0.353846
EGLN1	4	2.46667	0.00077343	0.405405	0	5	FALSE	18.5	4	0	0	0.706667	FALSE	0	EGLN1	86	0.330189
PTGES	5	2.75238	0.0030328	0.363322	0.4	5	FALSE	9.4	5	0	0	0.649524	FALSE	0	PTGES	212	0.296774
EEF2K	5	2.40952	0.00095186	0.41502	0.2	5	FALSE	20.6	5	0	0	0.718095	FALSE	0	EEF2K	86	0.32381
DVL2	7	2.49524	0.00153475	0.400763	0.619048	5	FALSE	17.1429	7	0	0	0.700952	FALSE	0	DVL2	140	0.311688
LPIN1	4	2.54286	0.00017475	0.393258	0.666667	5	FALSE	19.75	4	0	0	0.691429	FALSE	0	LPIN1	24	0.403061
PARG	1	3.2	0	0.3125	0	5	FALSE	8	1	0	0	0.56	FALSE	0	PARG	0	0
URI1	1	3.02857	0	0.330189	0	5	FALSE	15	1	0	0	0.594286	FALSE	0	URI1	0	0
PDE4B	2	3.39048	0.0190476	0.294944	0	4	FALSE	2.5	2	0	0	0.521905	FALSE	0	PDE4B	1118	0.5
CAMKK2	3	2.69524	0.00026134	0.371025	0.333333	5	FALSE	17.3333	3	0	0	0.660952	FALSE	0	CAMKK2	18	0.459459
WNT1	4	2.73333	0	0.365854	1	5	FALSE	14.5	4	0	0	0.653333	FALSE	0	WNT1	0	0.414286
FZD1	4	2.73333	0	0.365854	1	5	FALSE	14.5	4	0	0	0.653333	FALSE	0	FZD1	0	0.414286
PTGS1	4	3.05714	0.00020604	0.327103	0.666667	5	FALSE	6	4	0	0	0.588571	FALSE	0	PTGS1	6	0.461538
FAM213B	3	3.06667	0	0.326087	1	5	FALSE	7	3	0	0	0.586667	FALSE	0	FAM213B	0	0.538462
PTGFR	3	2.60952	0	0.383212	1	5	FALSE	18.6667	3	0	0	0.678095	FALSE	0	PTGFR	0	0.424242
CALM3	2	2.99048	0	0.334395	1	5	FALSE	10	2	0	0	0.601905	FALSE	0	CALM3	0	0.625
ADCY10	1	4.38095	0	0.228261	0	5	FALSE	2	1	0	0	0.32381	FALSE	0	ADCY10	0	0
YARS	1	3.47619	0	0.287671	0	5	FALSE	3	1	0	0	0.504762	FALSE	0	YARS	0	0

## Sheet: PPI Degree
Ageing Pathway Name	Ageing PPI Network Name	Ageing PPI Network Degree
14-3-3	YWHAZ	27
4EBP-1	EIF4EBP1	29
ADYCA	ADCY10	1
AKT	AKT1	53
ALDR	AKR1B1	0
AMPK	PRKAG1	20
ATG13	ATG13	9
BNIP3	BNIP3	4
CALM	CALM1	15
CAMKK2	CAMKK2	3
CCT_beta	CCT2	3
CLIP-170	CLIP1	5
COX1	PTGS1	4
COX2	PTGS2	12
CRABP2	CRABP2	0
CREBBP	CREBBP	17
DEPTOR	DEPTOR	14
Dsh	DVL2	7
eEF2	EEF2	12
eEF2K	EEF2K	5
eIF4A	EIF4A1	8
eIF4B	EIF4B	7
eIF4E	EIF4E	18
EP300	EP300	16
Epac1	RAPGEF3	3
ERK1/2	MAPK1	39
FIP200	RB1CC1	10
FKBP12	FKBP1A	12
FKBP38	FKBP8	8
FoxO1/3a	FOXO3	27
Frizzled	FZD1	4
GRB2	GRB2	16
GSK3	GSK3B	29
HIF-1_alpha	HIF1A	23
HPH	EGLN1	4
I_kappa_B	NFKBIA	12
IKK_beta	IKBKB	23
IRS-1	IRS1	25
KEAP1	KEAP1	3
Lipin-1	LPIN1	4
LKB1	STK11	17
MDM2	MDM2	11
MEK	MAP2K1	14
mLST8	MLST8	29
mSIN1	MAPKAP1	14
mTOR	MTOR	55
NAMPT	NAMPT	2
NDRG1	NDRG1	5
NF_Kappa_B	NFKBIA	12
NF1	NF1	4
NQO2	NQO2	0
NRF2	NFE2L2	8
Nudix	NUDT9	0
p27	CDKN1B	17
p53	TP53	42
PARG	PARG	1
PARP1	PARP1	8
Paxillin	PXN	15
PDCD4	PDCD4	5
PDE4B	PDE4B	2
PDK1	PDPK1	29
PE2R1	PTGER1	5
PF2R	PTGFR	3
PGC1_alpha	PPARGC1A	15
PGDH	PGDH	0
PGES	PTGES	5
PGFS	FAM213B	3
PI3K	PIK3CA	41
PIN1	PIN1	7
PKC_alpha	PRKCA	31
PLA2	PLA2G2A	4
PLC_beta_	PLCB1	10
PLC_epsilon_	PLCE1	8
PML	PML	15
PP1A	PPP1CA	8
PP2A	PPP2R1A	18
PPAR_gamma	PPARG	19
PRAS40	AKT1S1	21
Protor-1	PRR5	10
PTEN	PTEN	32
Rac	RAC1	18
Raf	BRAF	13
RagA/B
RagC
RagD
Rap1a	RAP1A	15
Raptor	RPTOR	37
Ras	HRAS	28
REDD1	DDIT4	6
Rheb	RHEB	24
RhoA	RHOA	19
Rictor	RICTOR	26
RSK1/2	RPS6KA2	14
RYR2	RYR2	4
S6	RPS6	15
S6K1	RPS6KA1	30
SGK1	SGK1	25
SIRT1	SIRT1	18
SIRT6	SIRT6	4
SKAR	POLDIP3	0
SL1
SLC7A5	SLC7A5	0
SOS	SOS1	18
SREBP1	SREBF1	14
STRAA	STRADA	2
TIF-1A	TRIM24	2
TK receptor	INSR	17
TNF_alpha	TNF	13
TNFR	TNFRSF1A	5
TSC1	TSC1	25
TSC2	TSC2	33
tyrRS	YARS	1
UBF	UBTF	2
ULK1	ULK1	10
URI	URI1	1
Wnt	WNT1	4
