# Supplementary material for: Multi-dimensional computational pipeline for large-scale deep screening of compound effect assessment: an in silico case study on ageing-related compounds
Source: NPJ Syst Biol Appl. 2019 Nov 26;5:42. doi: 10.1038/s41540-019-0119-y (PMC6879499; doi:10.1038/s41540-019-0119-y)
Supplement: Supplementary file 5 — Supplementary Table S4 [file 41540_2019_119_MOESM5_ESM.xlsx]

## Sheet: Docking Score
	C12-SA	Aspirin	C8-SA	JAD	Lipoic Acid	Metformin	C-Xyloside	Rapamycin	Resveratrol	Retinoic acid	Retinol	Vitamin C
SIRT6	6.841	4.003	6.588	6.045	5.724	4.775	4.974	7.723	6.538	7.268	6.988	5.005
NAMPT	7.474	4.403	6.859	6.189	5.939	5.154	4.987	7.766	6.415	7.411	7.017	4.93
Raf	6.99	4.485	6.54	5.973	5.839	4.918	4.871	7.546	6.529	7.293	6.967	4.886
14-3-3	6.803	4.26	6.401	5.749	5.872	4.833	4.869	7.546	6.43	7.186	6.997	4.836
HPH	6.845	4.613	6.611	5.986	5.55	5.024	4.893	7.268	6.472	7.032	7.189	4.836
PDE4B	6.801	4.502	6.586	6.064	5.532	5.172	4.423	7.715	6.284	6.849	6.822	4.836
PARP1	6.982	4.302	6.402	5.955	5.68	4.686	4.894	7.6	6.445	7.218	7.034	4.826
ERK1/2	6.767	4.603	6.393	5.875	5.505	4.938	4.901	7.714	6.344	6.909	6.881	4.825
tyrRS	6.953	4.733	6.274	5.976	5.803	4.977	5.02	7.639	6.299	6.928	6.975	4.822
SGK1	7.065	4.421	6.697	6.034	5.576	4.705	4.745	8.201	6	7.228	7.033	4.816
PP1A	6.121	4.615	5.542	4.895	5.573	4.707	4.916	7.439	6.249	6.92	6.814	4.811
PARG	6.859	4.514	6.358	5.539	5.609	4.903	4.852	NA	6.37	7.198	6.788	4.794
S6K1	7.029	4.459	6.64	5.947	5.627	4.712	4.786	8.274	6.156	7.244	6.983	4.775
NQO2	6.957	4.384	6.504	5.833	5.72	4.585	4.879	7.372	6.485	7.147	7.022	4.771
PGES	5.427	4.747	5.189	4.496	4.694	5.015	4.422	6.924	5.695	5.734	5.578	4.755
ADYCA	6.798	4.483	6.605	6.031	5.488	4.975	4.707	7.701	6.202	6.917	7.073	4.752
ULK1	6.861	4.394	6.339	5.852	5.414	4.909	4.797	7.613	6.263	7.166	7.119	4.744
PGDH	6.841	4.406	6.416	NA	5.623	4.521	4.869	7.724	6.263	7.096	7	4.728
SOS	6.683	4.495	5.725	5.137	5.172	4.97	4.956	7.963	5.71	6.759	6.54	4.72
KEAP1	7.041	4.29	6.561	5.575	5.631	4.756	4.823	8.049	6.33	7.135	6.788	4.719
Rap1a	6.778	4.411	6.378	5.395	5.532	4.338	4.773	7.401	6.063	6.959	6.62	4.715
PI3K	6.696	4.505	6.344	5.888	5.276	4.648	4.445	7.719	6.144	6.799	6.759	4.713
EP300	7.042	4.455	6.582	5.936	5.844	4.756	4.879	7.796	6.431	7.273	6.96	4.711
PKC_alpha	6.669	4.399	6.334	5.654	5.465	5.041	4.806	7.697	6.171	6.807	6.827	4.7
Ras	6.792	4.55	6.376	5.437	5.495	4.428	4.856	8.149	5.691	6.837	6.548	4.695
GRB2	5.863	4.735	5.713	4.985	4.829	5.174	4.391	7.267	5.599	6.53	6.325	4.694
mTOR	7.025	4.492	6.535	5.859	5.515	4.974	4.898	7.518	6.23	7.167	7.124	4.683
MDM2	6.739	4.821	6.165	5.799	5.334	5.152	4.582	7.635	6.092	6.978	6.821	4.68
AKT	6.738	4.679	6.365	5.922	5.793	4.684	4.862	7.547	6.45	7.26	6.942	4.679
TNFR	5.469	4.705	5.279	4.614	4.231	5.11	4.46	6.402	5.727	5.741	5.762	4.676
CAMKK2	6.892	4.305	6.54	5.93	5.874	5.083	4.881	7.932	6.492	7.309	7.148	4.665
eIF4E	5.664	4.594	5.435	4.782	4.694	5.328	4.366	NA	5.715	5.893	5.867	4.663
MEK	6.763	4.495	6.342	5.613	5.238	5.026	4.47	7.602	6.068	6.876	6.805	4.64
Rheb	6.753	4.582	6.344	5.439	5.538	4.343	4.822	7.859	5.578	6.946	6.563	4.637
RhoA	6.554	4.805	6.223	4.941	4.999	4.951	4.473	7.048	5.68	7.004	6.539	4.637
PP2A	6.46	4.489	5.656	4.951	5.132	4.626	4.752	7.437	5.657	6.946	6.819	4.624
AMPK	6.632	4.411	5.769	5.115	5.202	4.977	4.681	7.583	5.715	6.733	6.564	4.623
Rac	6.464	4.539	5.814	4.897	4.444	4.866	4.772	6.832	5.699	6.948	6.648	4.621
PIN1	6.573	4.661	5.961	5.003	5.247	5.072	4.662	7.59	5.653	6.82	6.644	4.587
PDK1	6.569	4.642	6.206	5.216	5.15	5.062	4.569	7.439	5.712	6.461	6.307	4.581
GSK3	6.895	4.26	6.46	5.639	5.542	5.048	4.878	7.644	6.412	7.049	7.134	4.513
PTEN	6.556	4.599	5.705	4.995	5.264	4.884	4.617	7.259	5.687	6.87	6.642	4.512
TK receptor	6.805	4.581	6.326	6.078	5.375	5.162	4.28	7.748	6.176	6.882	6.665	4.462
PPAR_gamma	6.715	4.722	6.401	5.92	5.353	4.856	4.31	7.703	6.217	6.941	6.736	4.461
PLA2	6.87	4.594	6.511	6.077	5.519	5.741	4.36	7.653	6.213	6.805	6.865	4.304

## Sheet: Rank Normalization
	C12-SA	Aspirin	C8-SA	JAD	Lipoic Acid	Metformin	C-Xyloside	Rapamycin	Resveratrol	Retinoic acid	Retinol	Vitamin C
S6K1	5	30	3	12	12	34	24	1	26	7	14	13
SGK1	2	32	2	6	15	36	28	2	31	8	8	10
Ras	23	19	22	30	25	43	18	3	39	34	38	25
KEAP1	4	42	9	27	11	32.5	20	4	14	15	27.5	20
SOS	32	24.5	38	33	37	21	4	5	36	39	39	19
CAMKK2	12	40	10.5	14	2	9	10	6	3	2	2	31
Rheb	27	17	25.5	29	19	44	21	7	45	23.5	37	34.5
EP300	3	31	8	13	4	32.5	11.5	8	8	4	17	23
NAMPT	1	36	1	1	1	6	2	9	10	1	10	2
TK receptor	19	18	30	2	29	5	45	10	24	30	31	43
PGDH	17.5	35	16	NA	13	42	15.5	11	17.5	16	11	18
SIRT6	17.5	45	6	5	8	31	3	12	1	5	13	1
PI3K	31	22	25.5	17	32	39	38	13	27	38	29	22
PDE4B	21	23	7	4	20.5	4	39	14	16	33	22	5
ERK1/2	25	13	20	18	24	23	6	15	13	29	19	8
PPAR_gamma	30	6	18.5	16	30	29	44	16	21	25	30	44
ADYCA	22	29	5	7	26	19	29	17	23	28	6	16
PKC_alpha	33	37	29	24	27	13	22	18	25	36	21	24
PLA2	13	15.5	13	3	22	1	43	19	22	37	20	45
GSK3	11	43.5	15	25	18	12	13	20	11	17	3	41
tyrRS	10	5	31	9	6	17.5	1	21	15	26	15	9
MDM2	28	1	34	22	31	7	33	22	28	20	23	28
ULK1	14	38	28	20	28	25	23	23	17.5	13	5	17
MEK	26	24.5	27	26	35	14	36	24	29	31	26	33
PARP1	8	41	17	11	10	37	8	25	7	9	7	7
PIN1	35	9	35	35	34	10	31	26	43	35	33	39
AMPK	34	33.5	37	34	36	17.5	30	27	33.5	40	36	37
AKT	29	8	23	15	7	38	17	28	6	6	18	29
14-3-3	20	43.5	18.5	23	3	30	15.5	29.5	9	11	12	5
Raf	7	28	10.5	10	5	24	14	29.5	2	3	16	3
mTOR	6	26	12	19	23	20	7	31	20	12	4	27
PDK1	36	10	33	32	38	11	34	32.5	35	42	42	40
PP1A	41	11	42	41	16	35	5	32.5	19	27	25	11
PP2A	40	27	41	38	39	40	27	34	42	23.5	24	36
Rap1a	24	33.5	21	31	20.5	45	25	35	30	21	35	21
NQO2	9	39	14	21	9	41	11.5	36	4	14	9	14
HPH	16	12	4	8	17	15	9	37	5	18	1	5
GRB2	42	4	39	37	41	3	41	38	44	41	41	26
PTEN	37	14	40	36	33	27	32	39	40	32	34	42
RhoA	38	2	32	39	40	22	35	40	41	19	40	34.5
PGES	45	3	45	44	42.5	16	40	41	38	45	45	15
Rac	39	20	36	40	44	28	26	42	37	22	32	38
TNFR	44	7	44	43	45	8	37	43	32	44	44	30
eIF4E	43	15.5	43	42	42.5	2	42	NA	33.5	43	43	32
PARG	15	21	24	28	14	26	19	NA	12	10	27.5	12

## Sheet: Network-effect
	C12-SA	Aspirin	C8-SA	JAD	Lipoic Acid	Metformin	C-Xyloside	Rapamycin	Resveratrol	Retinoic acid	Retinol	Vitamin C
14-3-3	540	1174.5	499.5	621	81	810	418.5	796.5	243	297	324	135
ADYCA	22	29	5	7	26	19	29	17	23	28	6	16
AKT	1537	424	1219	795	371	2014	901	1484	318	318	954	1537
AMPK	680	670	740	680	720	350	600	540	670	800	720	740
CAMKK2	36	120	31.5	42	6	27	30	18	9	6	6	93
eIF4E	774	279	774	756	765	36	756	NA	603	774	774	576
EP300	48	496	128	208	64	520	184	128	128	64	272	368
ERK1/2	975	507	780	702	936	897	234	585	507	1131	741	312
GRB2	672	64	624	592	656	48	656	608	704	656	656	416
GSK3	319	1261.5	435	725	522	348	377	580	319	493	87	1189
HPH	64	48	16	32	68	60	36	148	20	72	4	20
KEAP1	12	126	27	81	33	97.5	60	12	42	45	82.5	60
MDM2	308	11	374	242	341	77	363	242	308	220	253	308
MEK	364	343	378	364	490	196	504	336	406	434	364	462
mTOR	330	1430	660	1045	1265	1100	385	1705	1100	660	220	1485
NAMPT	2	72	2	2	2	12	4	18	20	2	20	4
NQO2	0	0	0	0	0	0	0	0	0	0	0	0
PARG	15	21	24	28	14	26	19	NA	12	10	27.5	12
PARP1	64	328	136	88	80	296	64	200	56	72	56	56
PDE4B	42	46	14	8	41	8	78	28	32	66	44	10
PDK1	1044	290	957	928	1102	319	986	942.5	1015	1218	1218	1160
PGDH	0	0	0	NA	0	0	0	0	0	0	0	0
PGES	225	15	225	220	212.5	80	200	205	190	225	225	75
PI3K	1271	902	1045.5	697	1312	1599	1558	533	1107	1558	1189	902
PIN1	245	63	245	245	238	70	217	182	301	245	231	273
PKC_alpha	1023	1147	899	744	837	403	682	558	775	1116	651	744
PLA2	52	62	52	12	88	4	172	76	88	148	80	180
PP1A	328	88	336	328	128	280	40	260	152	216	200	88
PP2A	720	486	738	684	702	720	486	612	756	423	432	648
PPAR_gamma	570	114	351.5	304	570	551	836	304	399	475	570	836
PTEN	1184	448	1280	1152	1056	864	1024	1248	1280	1024	1088	1344
Rac	702	360	648	720	792	504	468	756	666	396	576	684
Raf	91	364	136.5	130	65	312	182	383.5	26	39	208	39
Rap1a	360	502.5	315	465	307.5	675	375	525	450	315	525	315
Ras	644	532	616	840	700	1204	504	84	1092	952	1064	700
Rheb	648	408	612	696	456	1056	504	168	1080	564	888	828
RhoA	722	38	608	741	760	418	665	760	779	361	760	655.5
S6K1	150	900	90	360	360	1020	720	30	780	210	420	390
SGK1	50	800	50	150	375	900	700	50	775	200	200	250
SIRT6	70	180	24	20	32	124	12	48	4	20	52	4
SOS	576	441	684	594	666	378	72	90	648	702	702	342
TK receptor	323	306	510	34	493	85	765	170	408	510	527	731
TNFR	220	35	220	215	225	40	185	215	160	220	220	150
tyrRS	10	5	31	9	6	17.5	1	21	15	26	15	9
ULK1	140	380	280	200	280	250	230	230	175	130	50	170
